# Supplementary material for: Assessment of Overall Muscle Strength in Children and Adolescents Using Handheld Dynamometry: A Systematic Review of Reference Values and Quality of Data
Source: J Clin Med. 2025 Nov 28;14(23):8454. doi: 10.3390/jcm14238454 (PMC12693157; doi:10.3390/jcm14238454)
Supplement: Supplementary file 1 [file jcm-14-08454-s001.zip]

Archive with 2 entries (2 files):
- jcm-3952760-supplementary-S1.pdf
- jcm-3952760-supplementary-S2.pdf
